# Supplementary material for: Detection of Methylphenidate in Equine Hair Using Liquid Chromatography–High-Resolution Mass Spectrometry
Source: Molecules. 2021 Sep 24;26(19):5798. doi: 10.3390/molecules26195798 (PMC8510229; doi:10.3390/molecules26195798)
Supplement: Supplementary file 1 [file molecules-26-05798-s001.zip]

Archive with 1 entries (1 files):
- molecules-1368276-supplementary.pdf
